# Supplementary material for: Computational approaches for isoform detection and estimation: good and bad news
Source: BMC Bioinformatics. 2014 May 9;15:135. doi: 10.1186/1471-2105-15-135 (PMC4098781; doi:10.1186/1471-2105-15-135)
Supplement: Additional file 15 — Table S1. E1, E2 and E3 in Set-up 1 with annotation driven alignment (CA) for 20M 100 bp-PE. Median, 3rd Quartile and maximum value observed for error indexes E1, E2 and E3 in Set-up 1, 20M PE reads of 100 bp. Tables are divided in blocks, where the left block is for methods used in Mode 1, middle block is for methods used in Mode 2, right block is for methods used in Mode 3. Upper rows refer to E1, middle ones refer to E2, bottom ones refer to E3. CA was provided during the alignment. [file 1471-2105-15-135-S15.xls]

## Sheet: 20ML_100_summary_CA
Table S1
		MODE1				MODE2					MODE3
		RSEM	CUFFLINKS	CEM	SLIDE	Ireckon	CUFFLINKS	CEM	SLIDE_few	SLIDE_more	CUFFLINKS	CEM
	Median	0.0991053	0.209243	0.204256	0.755664	0.806041	0.174065	0.0975529	0.378757	0.674383	0.151431	0.069158
E1	3rt Qu.	0.288475	0.591319	0.561332	2.81255	1.04813	0.318802	0.382837	0.702656	0.865605	0.278994	0.272901
	Max.	2806.8	2661.12	12278	574222	4290.02	2780.77	3773.45	879.856	441.855	11825.1	6737.57
	Median	0.35	3.09361e-12	0.151003	17.5446	0.65574	1.81364	33.8774	11.4121	6.82759	49.2791	34.9502
E2	3rt Qu.	1.35	0.00503942	0.972528	70.1731	1.99651	40.0339	112.819	52.44	31.6707	160.125	117.385
	Max.	2409.02	978.32	8032.72	39371.2	1694.1	39676.8	9620.68	7152.55	12713.9	38964.4	6481.62
	Median	0.0769882	0.184675	0.10367	9.32509	5.15846	2.37228	3.35512	8.37719	8.14964	3.51536	3.93038
E3	3rt Qu.	0.217989	11.0978	0.251601	93.3783	72.4194	17.5804	44.7617	82.3074	79.6092	38.9864	52.6687
	Max.	9.01082	12964.4	154.698	41419.7	41419.7	12964.4	41419.7	41419.7	41419.7	41419.7	41419.7
