# Supplementary material for: Computational approaches for isoform detection and estimation: good and bad news
Source: BMC Bioinformatics. 2014 May 9;15:135. doi: 10.1186/1471-2105-15-135 (PMC4098781; doi:10.1186/1471-2105-15-135)
Supplement: Additional file 16 — Table S2. E1, E2 and E3 in Set-up 1 with annotation driven alignment (IA) for 20M 100 bp-PE. Analogous to Additional file 15: Table S1, but with IA provided during the alignment. [file 1471-2105-15-135-S16.xls]

## Sheet: 20ML_100_summary_IA
Table S2
		MODE1				MODE2					MODE3
		RSEM	CUFFLINKS	CEM	SLIDE	Ireckon	CUFFLINKS	CEM	SLIDE_few	SLIDE_more	CUFFLINKS	CEM
	Median	0.104418	0.210887	0.184979	0.661949	0.522848	0.175184	0.104386	0.352125	0.670754	0.153327	0.0720823
E1	3rt Qu.	0.31369	0.580865	0.562178	0.995656	0.704491	0.333882	0.459694	0.661035	0.875006	0.289272	0.300234
	Max.	2168.75	2568.19	2302.56	17613.4	562.162	2762.03	2797.63	937.947	494.281	11866.1	6745.55
	Median	0.67	2.15315e-06	0.37969	20.8857	0.779326	9.11067	33.3984	13.3524	7.39735	44.4341	30.9949
E2	3rt Qu.	4.21	0.628397	2.61905	90.0358	3.98113	49.1598	103.384	55.434	33.565	156.521	102.052
	Max.	1740.65	2339.08	5477.32	39442.4	7367.72	39740.5	9481.57	7165.71	8868.1	39186.7	6493.29
	Median	2.39719	3.74612	2.59792	8.06812	4.61887	2.7613	4.06336	8.45162	8.03131	3.59083	3.86243
E3	3rt Qu.	23.4811	28.6259	24.0259	73.5143	53.4612	21.9053	45.365	76.8351	74.9621	39.2419	50.386
	Max.	5104.85	12964.4	5104.85	41419.7	41419.7	12964.4	41419.7	41419.7	41419.7	41419.7	41419.7
