# Supplementary material for: Computational approaches for isoform detection and estimation: good and bad news
Source: BMC Bioinformatics. 2014 May 9;15:135. doi: 10.1186/1471-2105-15-135 (PMC4098781; doi:10.1186/1471-2105-15-135)
Supplement: Additional file 17 — Table S3. E1, E2 and E3 in Set-up 1 with annotation driven alignment (CA) for 0.25M 100 bp-PE. Analogous to Additional file 15: Table S1, but for 0.25M PE reads. [file 1471-2105-15-135-S17.xls]

## Sheet: 025ML_100_summary_CA
Table S3
		MODE1				MODE2					MODE3
		RSEM	CUFFLINKS	CEM	SLIDE	Ireckon	CUFFLINKS	CEM	SLIDE_few	SLIDE_more	CUFFLINKS	CEM
	Median	0.186415	0.582021	0.321523	0.837515	0.335844	0.263854	0.0912498	0.306991	0.557809	0.232006	0.108571
E1	3rt Qu.	0.467522	1	0.877674	12.0518	0.50989	0.544629	0.187334	0.647362	0.835023	0.460555	0.200135
	Max.	5431.42	5692.27	18383.4	580603	11381.4	2838.6	1494.92	46.3699	90.8012	7506.7	141.215
	Median	9.44	3.56395e-13	0.158849	122.504	15.9813	19.0772	437.072	99.0071	99.5146	129.441	506.932
E2	3rt Qu.	19.36	7.95273e-05	3.73337	244.163	44.1442	52.4718	639.339	198.916	172.178	248.605	864.653
	Max.	1670.52	1231.59	8120.73	11440.2	8473.72	738.043	4098.83	4946.3	12577.8	8946.68	22075.6
	Median	0.563961	0.466322	0.536493	6.63834	3.36395	2.05985	8.88448	9.10771	9.24636	5.55323	9.11255
E3	3rt Qu.	2.43994	1.69529	2.21339	63.2674	23.5083	14.5099	64.4341	72.0052	76.0228	34.3598	66.7633
	Max.	461.858	12964.4	154.698	41419.7	8549.72	12964.4	5104.85	8549.72	12964.4	8549.72	41419.7
