# Supplementary material for: Computational approaches for isoform detection and estimation: good and bad news
Source: BMC Bioinformatics. 2014 May 9;15:135. doi: 10.1186/1471-2105-15-135 (PMC4098781; doi:10.1186/1471-2105-15-135)
Supplement: Additional file 18 — Table S4. E1, E2 and E3 in Set-up 1 with annotation driven alignment (IA) for 0.25M 100 bp-PE. Analogous to Additional file 15: Table S1, but for 0.25M PE reads and with IA provided during the alignment. [file 1471-2105-15-135-S18.xls]

## Sheet: 025ML_100_summary_IA
Table S4
		MODE1				MODE2					MODE3
		RSEM	CUFFLINKS	CEM	SLIDE	Ireckon	CUFFLINKS	CEM	SLIDE_few	SLIDE_more	CUFFLINKS	CEM
	Median	0.187285	0.462682	0.271769	0.693019	0.267643	0.269664	0.0924412	0.284003	0.515618	0.228163	0.111784
E1	3rt Qu.	0.470013	1	0.803572	5.3558	0.429387	0.553952	0.195804	0.533526	0.795248	0.446005	0.204341
	Max.	2319.34	4039.82	1933.34	2.74949e+06	2267.67	4433.97	5687.65	45.7419	9721.55	7553.08	130.185
	Median	12.55	2.50554e-08	0.974468	130.714	18.565	31.0103	428.746	98.95	97.2424	129.48	516.54
E2	3rt Qu.	29.2075	0.010379	8.69695	263.149	50.7452	84.7925	597.62	204.248	168.862	248.302	866.769
	Max.	1735.38	2631.91	5467.23	5938.16	7075.24	1949.13	3809.21	6800.26	9687.8	9099	22129.6
	Median	1.40144	1.77417	1.50079	6.50873	3.74627	2.68301	9.0831	8.72295	8.9677	5.71116	9.10041
E3	3rt Qu.	10.3447	17.5912	14.0142	55.4762	25.5702	19.8642	65.7412	68.0625	71.4256	34.9766	66.2309
	Max.	5104.85	12964.4	5104.85	41419.7	8549.72	12964.4	5104.85	8549.72	8549.72	8549.72	41419.7
