# Supplementary material for: Computational approaches for isoform detection and estimation: good and bad news
Source: BMC Bioinformatics. 2014 May 9;15:135. doi: 10.1186/1471-2105-15-135 (PMC4098781; doi:10.1186/1471-2105-15-135)
Supplement: Additional file 19 — Table S5. E1, E2 and E3 in Set-up 1, with data driven alignment and CA for 20M 100 bp-PE. Analogous to Additional file 15: Table S1, but with data driven alignment. CA was provided in Mode 1 and Mode 2. [file 1471-2105-15-135-S19.xls]

## Sheet: 20ML_100_summary_CA
Table S5
		MODE1				MODE2					MODE3
		RSEM	CUFFLINKS	CEM	SLIDE	Ireckon	CUFFLINKS	CEM	SLIDE_few	SLIDE_more	CUFFLINKS	CEM
	Median	0.0991053	0.220417	0.222603	0.751658	0.381505	0.165836	0.108359	0.395024	0.692447	0.151716	0.0653475
E1	3rt Qu.	0.288475	0.636807	0.578969	2.38482	0.529445	0.313576	0.385625	0.716911	0.877919	0.298964	0.271202
	Max.	2806.8	32221.9	41866.5	559487	1531.43	32238.5	7052.91	34.2796	2596.17	11343.6	8060.42
	Median	0.35	2.36243e-17	0.056365	16.9567	0.54841	21.0572	30.7326	11.9882	7.60781	57.7685	21.7282
E2	3rt Qu.	1.35	1.08105e-05	0.569665	68.2556	2.12315	231.579	100.054	51.8275	31.904	244.793	67.2584
	Max.	2409.02	1945.33	7805.69	37331.4	6136.74	175670	4940.03	6783.28	6783.28	173114	13495.3
	Median	0.0769882	0.247191	0.142207	9.15128	2.67314	2.41038	3.54189	8.28435	8.11446	4.13497	3.9685
E3	3rt Qu.	0.217989	10.827	0.441388	89.3394	44.0175	18.2308	44.931	83.1735	78.1218	45.0413	54.3066
	Max.	9.01082	12964.4	1112.24	41419.7	41419.7	12964.4	41419.7	41419.7	41419.7	41419.7	41419.7
