# Supplementary material for: Computational approaches for isoform detection and estimation: good and bad news
Source: BMC Bioinformatics. 2014 May 9;15:135. doi: 10.1186/1471-2105-15-135 (PMC4098781; doi:10.1186/1471-2105-15-135)
Supplement: Additional file 20 — Table S6. E1, E2 and E3 in Set-up 1, with data driven alignment and IA for 20M 100 bp-PE. Analogous to Additional file 15: Table S1, but with data driven alignment. IA was provided in Mode 1 and Mode 2. [file 1471-2105-15-135-S20.xls]

## Sheet: 20ML_100_summary_IA
Table S6
		MODE1				MODE2					MODE3
		RSEM	CUFFLINKS	CEM	SLIDE	Ireckon	CUFFLINKS	CEM	SLIDE_few	SLIDE_more	CUFFLINKS	CEM
	Median	0.104418	0.20903	0.195599	0.657625	0.297382	0.171046	0.114716	0.365374	0.678493	0.151716	0.0653475
E1	3rt Qu.	0.31369	0.581119	0.569141	0.989118	0.436149	0.330383	0.434013	0.689437	0.877436	0.298964	0.271202
	Max.	2168.75	2335.42	2305.39	17284	2700.21	2493.83	9555.89	638.616	2748.2	11343.6	8060.42
	Median	0.67	5.92399e-09	0.212363	20.0514	0.714027	18.6279	30.4018	13.5297	8.25117	57.7685	21.7282
E2	3rt Qu.	4.21	0.125078	1.93591	87.5692	4.23854	102.262	99.2516	52.8865	34.9257	244.793	67.2584
	Max.	1740.65	2332.81	5389.43	37330.1	7410.95	175146	4982.56	6783.28	7231.17	173114	13495.3
	Median	2.39719	3.56917	2.38282	7.47539	2.78938	2.8439	4.21285	8.44018	8.05561	4.13497	3.9685
E3	3rt Qu.	23.4811	28.4162	23.4595	69.0992	33.0168	23.034	46.5032	76.6421	74.8374	45.0413	54.3066
	Max.	5104.85	12964.4	5104.85	41419.7	41419.7	12964.4	41419.7	41419.7	41419.7	41419.7	41419.7
