# Supplementary material for: Computational approaches for isoform detection and estimation: good and bad news
Source: BMC Bioinformatics. 2014 May 9;15:135. doi: 10.1186/1471-2105-15-135 (PMC4098781; doi:10.1186/1471-2105-15-135)
Supplement: Additional file 21 — Table S7. E1, E2 and E3 in Set-up 1, with data driven alignment and CA for 0.25M 100 bp-PE. Analogous to Additional file 19: Table S5, but for 0.25M PE reads. [file 1471-2105-15-135-S21.xls]

## Sheet: 025ML_100_summary_CA
Table S7
		MODE1				MODE2					MODE3
		RSEM	CUFFLINKS	CEM	SLIDE	Ireckon	CUFFLINKS	CEM	SLIDE_few	SLIDE_more	CUFFLINKS	CEM
	Median	0.186415	0.621922	0.337598	0.815877	0.268306	0.260866	0.0962415	0.325522	0.563591	0.23304	0.112147
E1	3rt Qu.	0.467522	1	0.911107	10.705	0.440398	0.528583	0.195027	0.679798	0.802741	0.456118	0.200029
	Max.	5431.42	31784.6	49671.1	574272	10406.5	31843.4	1479.12	867.895	9641.78	7546.46	151.109
	Median	9.44	1.72894e-14	0.0528485	123.083	14.9143	23.7275	458.454	99.4947	99.8427	161.843	461.682
E2	3rt Qu.	19.36	4.69954e-05	2.27268	245.361	55.1099	65.2455	659.792	209.512	182.309	363.676	698.186
	Max.	1670.52	17003.2	7931.68	53500.2	6062.37	17172.4	5981.5	4954.95	7662.1	64551.7	21356.2
	Median	0.563961	0.534433	0.637911	7.14746	3.94504	2.17991	9.32376	9.76518	9.75748	6.84145	9.50179
E3	3rt Qu.	2.43994	2.08472	3.09158	65.9692	27.9385	16.0939	68.9672	76.5693	78.5908	45.5879	69.6661
	Max.	461.858	368.796	1112.24	41419.7	8549.72	2137.27	5412.46	12964.4	12964.4	5412.46	41419.7
