# Supplementary material for: Computational approaches for isoform detection and estimation: good and bad news
Source: BMC Bioinformatics. 2014 May 9;15:135. doi: 10.1186/1471-2105-15-135 (PMC4098781; doi:10.1186/1471-2105-15-135)
Supplement: Additional file 22 — Table S8. E1, E2 and E3 in Set-up 1, with data driven alignment and IA for 0.25M 100 bp-PE. Analogous to Additional file 20: Table S6, but for 0.25M PE reads. [file 1471-2105-15-135-S22.xls]

## Sheet: 025ML_100_summary_IA
Table S8
		MODE1				MODE2					MODE3
		RSEM	CUFFLINKS	CEM	SLIDE	Ireckon	CUFFLINKS	CEM	SLIDE_few	SLIDE_more	CUFFLINKS	CEM
	Median	0.187285	0.475731	0.277953	0.664652	0.23193	0.259891	0.0962153	0.291664	0.55384	0.23304	0.112147
E1	3rt Qu.	0.470013	1	0.832662	3.91975	0.407379	0.536448	0.191011	0.556084	0.796923	0.456118	0.200029
	Max.	2319.34	3198.92	2485.88	18487.8	4412.55	3551.03	155.568	45.153	9748.11	7546.46	151.109
	Median	12.55	6.12661e-09	0.315517	130.64	18.5728	38.7844	462.236	100.052	99.8688	161.843	461.682
E2	3rt Qu.	29.2075	0.00357343	7.23401	265.998	59.5153	100.197	690.772	212.102	183.724	363.676	698.186
	Max.	1735.38	2582.45	5431.51	53500.2	4163.58	15574.3	6030.48	7662.84	10287	64551.7	21356.2
	Median	1.40144	1.7953	1.65619	6.59969	3.99768	2.85066	9.56808	9.51831	9.64946	6.84145	9.50179
E3	3rt Qu.	10.3447	17.9419	14.4138	57.0508	26.7644	21.8347	70.2249	72.694	76.2255	45.5879	69.6661
	Max.	5104.85	5104.85	5104.85	41419.7	5412.46	5104.85	5412.46	8549.72	8549.72	5412.46	41419.7
