# Supplementary material for: Computational approaches for isoform detection and estimation: good and bad news
Source: BMC Bioinformatics. 2014 May 9;15:135. doi: 10.1186/1471-2105-15-135 (PMC4098781; doi:10.1186/1471-2105-15-135)
Supplement: Additional file 23 — Table S9. E1, E2 and E3 in Set-up 1 with annotation driven alignment (CA) for 20M 100 bp-SE. Analogous to Additional file 15: Table S1, but for 20M SE reads. [file 1471-2105-15-135-S23.xls]

## Sheet: 20ML_100_summary_CA
Table S9
		MODE1				MODE2				MODE3
		RSEM	CUFFLINKS	CEM	SLIDE	CUFFLINKS	CEM	SLIDE_few	SLIDE_more	CUFFLINKS	CEM
	Median	0.0923688	0.295443	0.191183	0.759278	0.214437	0.0837407	0.508748	0.630341	0.171577	0.069049
E1	3rt Qu.	0.280518	0.92133	0.574037	2.39605	0.432172	0.377227	0.758074	0.882218	0.358425	0.285584
	Max.	2604.31	7401.18	7540.76	634705	9025.69	4814.29	1531.82	8022.84	1765.59	3391.38
	Median	0.695	1.0103e-11	0.324167	15.6054	4.68422	41.4552	14.6001	12.7071	51.0637	41.0371
E2	3rt Qu.	4.1825	0.00605905	2.38811	59.4824	46.1319	114.41	57.346	51.537	181.671	131.706
	Max.	2909.86	5959.7	8567.4	25827.5	18901.1	3712.12	5160.9	22458.2	30723.1	6130.59
	Median	0.10739	0.133446	0.0895735	10.0625	2.26122	3.66833	9.53025	10.0147	3.35744	3.84871
E3	3rt Qu.	0.313562	0.886292	0.201265	94.543	17.3043	43.3094	91.3142	93.3381	35.7194	44.737
	Max.	84.6054	12964.4	154.698	41419.7	12964.4	41419.7	41419.7	41419.7	41419.7	41419.7
