# Supplementary material for: Computational approaches for isoform detection and estimation: good and bad news
Source: BMC Bioinformatics. 2014 May 9;15:135. doi: 10.1186/1471-2105-15-135 (PMC4098781; doi:10.1186/1471-2105-15-135)
Supplement: Additional file 24 — Table S10. E1, E2 and E3 in Set-up 1 with annotation driven alignment (IA) for 20M 100 bp-SE. Analogous to Additional file 17: Table S2, but for 20M SE reads. [file 1471-2105-15-135-S24.xls]

## Sheet: 20ML_100_summary_IA
Table S10
		MODE1				MODE2				MODE3
		RSEM	CUFFLINKS	CEM	SLIDE	CUFFLINKS	CEM	SLIDE_few	SLIDE_more	CUFFLINKS	CEM
	Median	0.0932006	0.296888	0.168163	0.702074	0.218437	0.101343	0.469168	0.638489	0.171437	0.0736524
E1	3rt Qu.	0.313629	0.824007	0.554968	1.21312	0.446216	0.447612	0.758106	0.892797	0.362071	0.312175
	Max.	2128.96	3105.03	2014.48	8198.65	2534.71	4860.2	999.012	9767	3183.62	6217.39
	Median	1.68	3.32411e-06	0.771131	18.8539	10.7795	42.05	16.4605	13.6873	48.2433	38.9033
E2	3rt Qu.	9.0525	0.922631	5.12329	73.4675	59.4875	114.237	64.5908	59.8091	174.99	119.987
	Max.	3392.41	3963.07	5740.09	25906.1	18907.9	3078.27	6586.14	22501.1	42912.5	6140.86
	Median	1.98981	3.67146	2.55016	8.15227	2.85066	4.15491	9.18917	9.73032	3.41402	3.87052
E3	3rt Qu.	21.4827	28.4162	24.0259	69.5562	22.2259	43.8335	84.6054	88.8599	36.1057	44.0568
	Max.	5104.85	12964.4	5104.85	41419.7	12964.4	41419.7	41419.7	41419.7	41419.7	41419.7
