# Supplementary material for: Computational approaches for isoform detection and estimation: good and bad news
Source: BMC Bioinformatics. 2014 May 9;15:135. doi: 10.1186/1471-2105-15-135 (PMC4098781; doi:10.1186/1471-2105-15-135)
Supplement: Additional file 25 — Table S11. E1, E2 and E3 in Set-up 1 with annotation driven alignment (CA) for 0.25M 100 bp-SE. Analogous to Additional file 17: Table S3, but for 0.25M SE reads. [file 1471-2105-15-135-S25.xls]

## Sheet: 025ML_100_summary_CA
Table S11
		MODE1				MODE2				MODE3
		RSEM	CUFFLINKS	CEM	SLIDE	CUFFLINKS	CEM	SLIDE_few	SLIDE_more	CUFFLINKS	CEM
	Median	0.182557	0.6717	0.327734	0.796117	0.289644	0.0774613	0.38995	0.600254	0.296659	0.109134
E1	3rt Qu.	0.461791	1	0.965322	9.11785	0.585734	0.156421	0.677748	0.839022	0.620662	0.226076
	Max.	2747.91	7727.35	8624.71	641959	9753.53	26414.1	544.187	7863.91	3248.14	29667
	Median	9.41	4.00132e-13	0.119503	61.2632	26.5057	705.744	74.9002	81.8174	207.396	856.951
E2	3rt Qu.	24.43	0.000356666	7.94589	146.656	81.9344	1005	151.728	171.767	395.961	1285.43
	Max.	3051.33	19154.2	8924.94	19494.6	19154.2	3977.75	29488.1	29488.1	29706.2	56227
	Median	0.637691	0.498527	0.5083	6.59725	2.14557	11.147	10.2728	10.4273	6.61499	11.224
E3	3rt Qu.	2.7923	1.88933	2.09872	65.0451	15.9063	81.7381	79.2828	87.3079	43.6113	82.5766
	Max.	358.568	368.796	154.698	5412.46	2137.27	5104.85	8549.72	12964.4	5104.85	41419.7
