# Supplementary material for: Computational approaches for isoform detection and estimation: good and bad news
Source: BMC Bioinformatics. 2014 May 9;15:135. doi: 10.1186/1471-2105-15-135 (PMC4098781; doi:10.1186/1471-2105-15-135)
Supplement: Additional file 26 — Table S12. E1, E2 and E3 in Set-up 1 with annotation driven alignment (IA) for 0.25M 100 bp-SE. Analogous to Additional file 18: Table S4, but for 0.25M SE reads. [file 1471-2105-15-135-S26.xls]

## Sheet: 025ML_100_summary_IA
Table S12
		MODE1				MODE2				MODE3
		RSEM	CUFFLINKS	CEM	SLIDE	CUFFLINKS	CEM	SLIDE_few	SLIDE_more	CUFFLINKS	CEM
	Median	0.171028	0.522821	0.292643	0.67001	0.290187	0.0885357	0.432716	0.631017	0.291691	0.115835
E1	3rt Qu.	0.467442	1	0.920652	3.53493	0.625234	0.170381	0.726393	0.835753	0.579994	0.20487
	Max.	1871.59	3417.53	1969.36	12193.7	3723.45	26863	320.645	11363.8	3250.59	29815.8
	Median	13	8.81491e-08	0.820419	71.7034	39.0768	665.823	75.0874	81.2495	206.634	859.067
E2	3rt Qu.	32.82	0.0651316	14.0229	167.901	111.957	839.122	156.431	170.08	405.024	1288.6
	Max.	3327.71	4817.35	6044.87	51288.6	4902.1	3909.35	29561.8	29561.8	29728.6	56365.9
	Median	1.45723	1.84163	1.4537	6.30106	2.85622	11.2039	9.84217	10.2187	6.66544	11.1906
E3	3rt Qu.	11.3878	17.9528	12.7976	54.0568	21.7344	82.2095	76.5765	82.1002	43.838	82.1002
	Max.	5104.85	5104.85	5104.85	5412.46	5104.85	5104.85	8549.72	12964.4	5104.85	41419.7
