# Supplementary material for: Computational approaches for isoform detection and estimation: good and bad news
Source: BMC Bioinformatics. 2014 May 9;15:135. doi: 10.1186/1471-2105-15-135 (PMC4098781; doi:10.1186/1471-2105-15-135)
Supplement: Additional file 27 — Table S13. E1, E2 and E3 in Set-up 1, with data driven alignment and CA for 20M 100 bp-SE. Analogous to Additional file 19: Table S5, but for 20M SE reads. [file 1471-2105-15-135-S27.xls]

## Sheet: 20ML_100_summary_CA
Table S13
		MODE1				MODE2				MODE3
		RSEM	CUFFLINKS	CEM	SLIDE	CUFFLINKS	CEM	SLIDE_few	SLIDE_more	CUFFLINKS	CEM
	Median	0.0923688	0.31035	0.200691	0.754966	0.205824	0.0980038	0.514538	0.618487	0.181135	0.0672399
E1	3rt Qu.	0.280518	0.943851	0.587702	2.64898	0.410824	0.405054	0.759116	0.870283	0.374418	0.291428
	Max.	2604.31	18484.9	14458.2	624494	19165.6	13868.4	197.841	7322.22	2447.7	13846.6
	Median	0.695	1.54166e-15	0.074573	16.8403	53.4613	36.4066	16.0209	13.8655	69.5514	31.4832
E2	3rt Qu.	4.1825	3.41956e-05	0.813569	63.5832	542.423	104.527	61.5522	56.9696	304.771	126.176
	Max.	2909.86	6690.89	8126.31	25989.4	478272	3095.28	6618.12	23863.8	478275	11069.4
	Median	0.10739	0.185454	0.120864	9.33979	2.18585	3.84109	9.0831	9.56136	3.99801	3.84109
E3	3rt Qu.	0.313562	1.18708	0.344491	87.7667	17.394	40.7555	87.8638	90.5245	41.8662	43.0086
	Max.	84.6054	12964.4	1112.24	41419.7	12964.4	41419.7	41419.7	41419.7	41419.7	41419.7
