# Supplementary material for: Computational approaches for isoform detection and estimation: good and bad news
Source: BMC Bioinformatics. 2014 May 9;15:135. doi: 10.1186/1471-2105-15-135 (PMC4098781; doi:10.1186/1471-2105-15-135)
Supplement: Additional file 28 — Table S14. E1, E2 and E3 in Set-up 1, with data driven alignment and IA for 20M 100 bp-SE. Analogous to Additional file 20: Table S6, but for 20M SE reads. [file 1471-2105-15-135-S28.xls]

## Sheet: 20ML_100_summary_IA
Table S14
		MODE1				MODE2				MODE3
		RSEM	CUFFLINKS	CEM	SLIDE	CUFFLINKS	CEM	SLIDE_few	SLIDE_more	CUFFLINKS	CEM
	Median	0.0932006	0.300616	0.175064	0.686665	0.208074	0.110773	0.47476	0.641018	0.181135	0.0672399
E1	3rt Qu.	0.313629	0.837812	0.565019	1.09124	0.429956	0.430772	0.759424	0.894967	0.374418	0.291428
	Max.	2128.96	2910.82	1864.46	17711.2	2196.2	8745.63	3307.11	8502.24	2447.7	13846.6
	Median	1.68	2.66803e-08	0.307123	21.6241	26.3064	36.5497	17.3823	15.4401	69.5514	31.4832
E2	3rt Qu.	9.0525	0.257236	3.0382	79.584	195.089	106.363	67.8355	65.1794	304.771	126.176
	Max.	3392.41	4213.65	5498.92	92344.4	478272	3114.44	7083.28	23863.8	478275	11069.4
	Median	1.98981	3.47971	2.26842	7.90572	2.84128	4.34462	8.9677	9.32643	3.99801	3.84109
E3	3rt Qu.	21.4827	27.8328	23.4286	67.9498	22.2601	43.7244	82.1606	87.1519	41.8662	43.0086
	Max.	5104.85	12964.4	5104.85	41419.7	12964.4	41419.7	41419.7	41419.7	41419.7	41419.7
