# Supplementary material for: Computational approaches for isoform detection and estimation: good and bad news
Source: BMC Bioinformatics. 2014 May 9;15:135. doi: 10.1186/1471-2105-15-135 (PMC4098781; doi:10.1186/1471-2105-15-135)
Supplement: Additional file 29 — Table S15. E1, E2 and E3 in Set-up 1, with data driven alignment and CA for 0.25M 100 bp-SE. Analogous to Additional file 21: Table S7, but for 025M SE reads. [file 1471-2105-15-135-S29.xls]

## Sheet: 025ML_100_summary_CA
Table S15
		MODE1				MODE2				MODE3
		RSEM	CUFFLINKS	CEM	SLIDE	CUFFLINKS	CEM	SLIDE_few	SLIDE_more	CUFFLINKS	CEM
	Median	0.182557	0.739016	0.344197	0.758919	0.278934	0.102925	0.388687	0.581113	0.295306	0.120685
E1	3rt Qu.	0.461791	1	0.9787	7.84231	0.575726	0.182748	0.674014	0.810902	0.64204	0.231284
	Max.	2747.91	20971.1	14495.1	640318	22705.8	161.613	1129.53	8516.65	2901.54	162.184
	Median	9.41	1.57684e-13	0.054588	74.2381	40.6748	762.831	91.8498	94.0032	277.325	786.806
E2	3rt Qu.	24.43	0.000222182	4.55073	179.794	121.295	1154.25	184.366	198.956	602.995	1233.46
	Max.	3051.33	7925.46	8605.18	19564.3	48767.2	6007.07	27183.8	28167	75575.9	54508.9
	Median	0.637691	0.545271	0.582031	6.59998	2.41885	11.3164	11.1429	11.2215	8.44018	11.3148
E3	3rt Qu.	2.7923	2.42042	2.83865	65.9467	17.2957	84.6276	86.7469	88.8633	59.8335	84.648
	Max.	358.568	12964.4	1112.24	5412.46	12964.4	5412.46	8549.72	12964.4	5412.46	41419.7
