# Supplementary material for: Computational approaches for isoform detection and estimation: good and bad news
Source: BMC Bioinformatics. 2014 May 9;15:135. doi: 10.1186/1471-2105-15-135 (PMC4098781; doi:10.1186/1471-2105-15-135)
Supplement: Additional file 30 — Table S16. E1, E2 and E3 in Set-up 1, with data driven alignment and IA for 0.25M 100 bp-SE. Analogous to Additional file 22: Table S8, but for 025M SE reads. [file 1471-2105-15-135-S30.xls]

## Sheet: 025ML_100_summary_IA
Table S16
		MODE1				MODE2				MODE3
		RSEM	CUFFLINKS	CEM	SLIDE	CUFFLINKS	CEM	SLIDE_few	SLIDE_more	CUFFLINKS	CEM
	Median	0.171028	0.524896	0.28701	0.643974	0.278786	0.106456	0.403252	0.601678	0.295306	0.120685
E1	3rt Qu.	0.467442	1	0.873762	3.35946	0.587622	0.198861	0.700355	0.837065	0.64204	0.231284
	Max.	1871.59	3998.96	1614.07	16343.3	4294.25	2253.38	995.749	8240.93	2901.54	162.184
	Median	13	2.26313e-08	0.29348	81.51	43.7588	750.913	92.1605	95.0937	277.325	786.806
E2	3rt Qu.	32.82	0.0182904	11.2943	195.214	129.603	1133.98	187.097	201.217	602.995	1233.46
	Max.	3327.71	4811.69	5941.32	51242.8	48770	6054.96	27183.8	28167	75575.9	54508.9
	Median	1.45723	1.9021	1.54192	6.46469	3.07775	11.3942	10.7336	11.0862	8.44018	11.3148
E3	3rt Qu.	11.3878	17.9583	13.0911	54.5301	23.4901	86.4799	82.92	86.7354	59.8335	84.648
	Max.	5104.85	12964.4	5104.85	5412.46	12964.4	5412.46	8549.72	12964.4	5412.46	41419.7
