# Supplementary material for: Computational approaches for isoform detection and estimation: good and bad news
Source: BMC Bioinformatics. 2014 May 9;15:135. doi: 10.1186/1471-2105-15-135 (PMC4098781; doi:10.1186/1471-2105-15-135)
Supplement: Additional file 31 — Table S17. Statistics for E1, E2 and E3 in Set-up 2 with annotation driven alignment (CA) for 60M 75 bp-PE. Analogous to Additional file 15: Table S1, but for Set-up 2, 60M 75 bp-PE. [file 1471-2105-15-135-S31.xls]

## Sheet: 60ML_75_summary_CA
Table S17
		MODE1			MODE2			MODE3
		RSEM	CUFFLINKS	CEM	Ireckon	CUFFLINKS	CEM	CUFFLINKS	CEM
	Median	0.109015	0.232865	0.15959	0.500127	0.198994	0.0959014	0.233622	0.0899449
E1	3rt Qu.	0.253096	0.55272	0.417416	0.634193	0.376776	0.271805	0.466773	0.266712
	Max.	532.539	1445.71	4204.14	311.807	1438.8	2676.71	274871	4370.86
	Median	0.18	2.85154e-11	0.030885	0.449511	2.31277	4.49387	20.4957	5.21819
E2	3rt Qu.	1.05	0.000803954	0.364804	1.32143	8.9203	9.50628	80.2858	10.4364
	Max.	397.55	473.395	514.122	482.973	241079	3456.99	397252	1113.9
	Median	0.318306	0.512741	0.466393	1.97901	1.5682	2.2019	3.22766	2.30363
E3	3rt Qu.	0.715837	2.13902	1.06769	10.1762	7.1258	8.63766	13.7664	9.74222
	Max.	38.0482	5084.37	221.732	5084.37	5084.37	3394.01	5084.37	2794.73
