# Supplementary material for: Computational approaches for isoform detection and estimation: good and bad news
Source: BMC Bioinformatics. 2014 May 9;15:135. doi: 10.1186/1471-2105-15-135 (PMC4098781; doi:10.1186/1471-2105-15-135)
Supplement: Additional file 32 — Table S18. Statistics for E1, E2 and E3 in Set-up 2 with annotation driven alignment (IA) for 60M 75 bp-PE. Analogous to Additional file 17: Table S2, but for Set-up 2, 60M 75 bp-PE. [file 1471-2105-15-135-S32.xls]

## Sheet: 60ML_75_summary_IA
Table S18
		MODE1			MODE2			MODE3
		RSEM	CUFFLINKS	CEM	Ireckon	CUFFLINKS	CEM	CUFFLINKS	CEM
	Median	0.206822	0.256021	0.180374	0.506995	0.198596	0.126055	0.231971	0.0938389
E1	3rt Qu.	0.377595	0.63218	0.480715	0.652469	0.396643	0.312034	0.46645	0.2694
	Max.	15368	14939.5	15453.8	831.791	1842.11	2763.5	270946	2707.94
	Median	0.65	2.45192e-07	0.21076	0.642981	7.26066	5.04608	21.7371	5.5689
E2	3rt Qu.	3.87	0.532373	1.98941	2.16277	25.6563	11.492	94.1833	11.5797
	Max.	1207.75	1116.49	1202.69	4822.8	448163	3010.34	504930	2436.67
	Median	5.09035	7.04408	5.52325	3.00943	2.65204	2.84701	3.32589	2.42436
E3	3rt Qu.	26.219	30.6113	27.1304	17.2406	12.9688	14.1131	14.1162	10.4077
	Max.	3394.01	5084.37	3394.01	5084.37	5084.37	3394.01	5084.37	2794.73
