# Supplementary material for: Computational approaches for isoform detection and estimation: good and bad news
Source: BMC Bioinformatics. 2014 May 9;15:135. doi: 10.1186/1471-2105-15-135 (PMC4098781; doi:10.1186/1471-2105-15-135)
Supplement: Additional file 33 — Table S19. Statistics for E1, E2 and E3 in Set-up 2 with data driven alignment and CA for 60M 75 bp-PE. Analogous to Additional file 19: Table S5, but for Set-up 2, 60M 75 bp-PE. [file 1471-2105-15-135-S33.xls]

## Sheet: 60ML_75_summary_CA
Table S19
		MODE1			MODE2			MODE3
		RSEM	CUFFLINKS	CEM	Ireckon	CUFFLINKS	CEM	CUFFLINKS	CEM
	Median	0.109015	0.23822	0.179442	0.576472	0.19639	0.0965651	0.231594	0.0772602
E1	3rt Qu.	0.253096	0.581843	0.460045	0.688736	0.365993	0.269304	0.454548	0.226974
	Max.	532.539	1956.94	4044.96	434.912	1915.72	3028.35	271422	2626.05
	Median	0.18	2.06832e-16	0.0115205	0.419322	4.55324	6.08829	30.6805	7.24794
E2	3rt Qu.	1.05	3.88532e-07	0.2578	1.38071	21.3821	12.7256	162.72	17.877
	Max.	397.55	478.327	503.388	687.133	374485	3726.99	505818	1230.73
	Median	0.318306	0.516917	0.559576	2.10622	1.62931	2.87707	3.76085	2.97955
E3	3rt Qu.	0.715837	1.36664	1.24142	8.86985	7.36987	11.0737	15.6407	11.5316
	Max.	38.0482	5084.37	221.732	5084.37	5084.37	3394.01	5084.37	2794.73
