# Supplementary material for: Computational approaches for isoform detection and estimation: good and bad news
Source: BMC Bioinformatics. 2014 May 9;15:135. doi: 10.1186/1471-2105-15-135 (PMC4098781; doi:10.1186/1471-2105-15-135)
Supplement: Additional file 34 — Table S20. Statistics for E1, E2 and E3 in Set-up 2 with data driven alignment and IA for 60M 75 bp-PE. Analogous to Additional file 20: Table S6, but for Set-up 2, 60M 75 bp-PE. [file 1471-2105-15-135-S34.xls]

## Sheet: 60ML_75_summary_IA
Table S20
		MODE1			MODE2			MODE3
		RSEM	CUFFLINKS	CEM	Ireckon	CUFFLINKS	CEM	CUFFLINKS	CEM
	Median	0.206822	0.256099	0.187201	0.270443	0.196408	0.125665	0.231594	0.0772602
E1	3rt Qu.	0.377595	0.659415	0.499114	0.508636	0.387556	0.305549	0.454548	0.226974
	Max.	15368	14916.2	15591.9	1431.55	1859.31	2706.61	271422	2626.05
	Median	0.65	4.509e-09	0.168647	1.11376	9.23108	6.56845	30.6805	7.24794
E2	3rt Qu.	3.87	0.318583	2.2676	4.03993	35.1276	14.1404	162.72	17.877
	Max.	1207.75	1118.56	1196.46	7968.41	454962	2189.81	505818	1230.73
	Median	5.09035	6.91587	4.86517	4.35155	2.6335	3.52008	3.76085	2.97955
E3	3rt Qu.	26.219	30.3666	25.3674	21.2912	12.672	14.9737	15.6407	11.5316
	Max.	3394.01	5084.37	3394.01	3394.01	5084.37	3394.01	5084.37	2794.73
